# Supplementary material for: MG53 suppresses interferon-β and inflammation via regulation of ryanodine receptor-mediated intracellular calcium signaling
Source: Nat Commun. 2020 Jul 17;11:3624. doi: 10.1038/s41467-020-17177-6 (PMC7368064; doi:10.1038/s41467-020-17177-6)
Supplement: Supplementary file 7 — Source Data [file 41467_2020_17177_MOESM7_ESM.xlsx]

## Sheet: Figure 1A
Antibody: custum made MG53 antibody (914) at 1:1000

## Sheet: Figure 1B
Antibody: MG53 was detected using custum made antibody (914) at 1:1000
	GAPDH was dected using CST 2118 at 1:3000

## Sheet: Figure 1C
Antibodies:	MG53 was detected using custum made antibody (914) at 1:1000
	GAPDH was dected using CST 2118 at 1:3000

## Sheet: Figure 1D
24hr					48hr
Normalized MG53 Expression	Mock Infected	SeV Infected			Normalized MG53 Expression	Mock Infected	SeV Infected
	1	0.32999				1	0.317828
	1	0.274971				1	0.32679
	1	0.281733					0.386022
		0.222492					0.656035
		0.167691					0.653156
		0.303555					0.250927
		0.306671
		0.401649
		0.226767

## Sheet: Figure 2A
Antibodies:	MG53 was detected using custum made antibody (914) at 1:1000
	GAPDH was dected using CST 2118 at 1:3000

## Sheet: Figure 2C
Percentage of SeV GFP+ Cells
	sh-control SeV Infected	sh-MG53 SeV Infected
	65.3	66.7
	65	66.2
	66.8	64.5

## Sheet: Figure 2D
IFNβ [pg/mL] Secretion Following SeV infection
	24hr
		sh-control Mock Infected	sh-MG53 Mock Infected	sh-contro SeV Infected	sh-MG53 SeV Infected
		0	0	196.169	437.126
		0	0	196.819	394.398
		0	0	198.056	418.975
	48hr
		sh-control Mock Infected	sh-MG53 Mock Infected	sh-contro SeV Infected	sh-MG53 SeV Infected
		0	0	79.558	152.173
		0	0	83.062	152.2
		0	0	81.535	153.045

## Sheet: Figure 2E
IL-1β [pg/mL] Secretion Following SeV infection
	24hr
		sh-control Mock Infected	sh-MG53 Mock Infected	sh-contro SeV Infected	sh-MG53 SeV Infected
		0	0.283	2.453	9.303
		0	0	3.966	10.876
		0	0	4.022	10.344
	48hr
		sh-control Mock Infected	sh-MG53 Mock Infected	sh-contro SeV Infected	sh-MG53 SeV Infected
		0.982	0.88	7.297	15.963
		0	0	7.824	15.495
		1.451	1.802	7.161	16.34

## Sheet: Figure 3A
Percentage Initial Body Weight
	Day Post Infection	Wild type												Knockout
	0	100	100	100	100	100	100	100	100	100	100	100	100	100	100	100	100	100	100	100	100	100	100	100	100
	1	99.5633	99.1837	99.3443	99.6364	100.391	96.6418	103.137	98.1481	98.1949	100.833	100.877	99.5745	100.402	102.662	101.55	101.832	101.119	99.6183	101.732	101.747	101.569	98.1413	97.4138	98.1481
	2	99.5633	100.816	99.3443	98.5455	100.781	97.0149	101.176	97.037	98.917	100.833	101.754	97.8723	100.402	101.521	102.326	102.564	101.119	98.4733	102.165	103.493	101.569	97.7695	97.8448	98.5185
	3	100	101.224	100.656	98.1818	100	101.119	102.745	98.8889	100	100.833	101.754	98.2979	100.803	101.141	100.775	104.029	101.119	98.855	103.463	101.747	101.176	99.6283	97.8448	100.741
	4	100	99.1837	104.59	99.6364	103.125	99.2537	102.745	100.741	98.917	100.833	103.07	100	99.5984	101.141	100.388	104.029	101.866	98.855	102.597	101.747	102.353	98.513	100	99.6296
	5	99.5633	101.225	100.328	98.9091	105.859	94.7761	101.569	98.8889	100	100.833	101.754	102.553	100.402	96.1977	100.388	102.564	100.373	99.6183	102.165	102.183	100.784	98.513	99.569	101.481
	6	96.9432	97.551	95.082	97.0909	103.125	89.5522	100.392	95.9259	98.556	98.75	98.6842	104.255	98.3936	89.7338	97.2868	99.2674	100	97.3282	99.1342	100.437	100.392	95.539	100.431	99.6296
	7	93.0131	95.102	98.3607	93.8182	100.391	82.8358	96.0784	89.2593	96.0289	93.3333	93.421	103.404	87.5502	83.6502	96.124	95.6044	92.1642	97.3282	96.1039	96.9432	98.0392	93.3085	100	96.6667
	8	85.1528	87.3469	92.459	86.5455	91.0156	79.8508	88.2353	82.2222	89.8917	85	85.0877	92.766	82.7309	78.327	90.6977	87.9121	86.194	91.2214	88.7446	90.8297	89.4118	85.5019	96.9828	89.6296
	9	80.3493	81.6326	91.8033	80.3636	88.6719	78.7313	82.7451	77.7778	83.7545	79.1667	84.6491	94.8936	78.7149	75.2852	84.1085	83.1502	81.7164	85.1145	83.5498	85.1528	85.8824	82.5279	90.9483	84.0741
	10	RFS	82.0408	94.7541	77.4545	93.3594	RFS	84.3137	RFS	M.R.	M.R.	M.R.	M.R.	77.1084	72.6236	80.6202	79.4872	81.7164	M.R.	M.R.	M.R.	M.R.	M.R.	M.R.	M.R.
	11	RFS	81.6326	97.0492	77.8182	97.6562	RFS	87.451	RFS	88.8087	80	84.6491	105.106	70.2811	71.8631	79.845	75.4579	81.7164	82.8244	89.6104	83.8428	81.5686	86.9888	81.8966	90
	12	RFS	83.2653	100	80	101.562	RFS	90.5882	RFS	90.6137	81.6667	89.0351	107.234	68.6747	73.384	82.5581	72.5275	82.0896	85.1145	93.5065	85.1528	81.5686	91.4498	84.0517	91.8518
	13	RFS	87.3469	98.6885	83.6364	105.078	RFS	92.9412	RFS	92.0578	83.3333	90.7895	105.957	68.2731	74.5247	84.1085	71.0623	83.5821	88.9313	96.1039	87.7729	81.5686	91.8216	86.6379	92.963
	14	RFS	90.6122	99.3443	87.6364	106.25	RFS	96.0784	RFS	94.2238	85.8333	94.2982	105.957	67.4699	76.0456	85.2713	72.1612	85.8209	90.8397	97.4026	91.7031	81.5686	92.9368	90.5172	94.4444
	15	RFS	94.6939	99.6721	89.0909	108.203	RFS	96.8628	RFS	94.9458	89.5833	99.1228	107.234	RFS	77.5665	88.3721	73.9927	88.0597	91.9847	98.2684	93.8865	85.098	95.9108	94.3966	95.5556
	16	RFS	96.3265	102.951	92.3636	110.938	RFS	96.0784	RFS	95.3069	92.5	103.07	111.064	RFS	77.5665	90.3101	75.4579	91.0448	93.1298	102.165	101.747	85.8824	95.539	94.8276	97.4074
	17	RFS	98.3674	102.623	95.2727	110.938	RFS	97.2549	RFS	96.7509	95.4167	103.07	109.787	RFS	79.0875	91.4729	78.3883	94.7761	94.6565	103.896	101.31	89.0196	97.026	96.5517	97.4074
	18	RFS	98.7755	104.262	95.2727	111.328	RFS	96.4706	RFS	97.8339	95.4167	105.263	108.085	RFS	79.8479	93.4108	81.685	92.5373	94.2748	102.165	101.747	91.7647	99.2565	98.7069	99.2593
	19	RFS	100.816	103.934	95.6364	110.547	RFS	98.8235	RFS	98.195	96.6667	104.825	110.638	RFS	79.4677	93.7985	82.0513	93.2836	96.5649	100.433	102.183	94.5098	100	100	100
	20	RFS	97.9592	102.623	94.5455	108.594	RFS	98.0392	RFS	98.917	98.3333	107.017	112.34	RFS	79.4677	93.7985	82.4176	95.1492	96.1832	103.03	102.62	96.0784	100	100	100.741
M.R. = Missed Recording
RFS = Removed from study

## Sheet: Figure 3B
Day 5 Viral Titers
	Lung				Heart
		WT	KO			WT	KO
		3.85187	7.10037			3.35218	4.10037
		3.35218	5.35218			3.10037	3.35218
		4.35218	5.35218			5.10037	3.85187
		5.93551	6.60206			4.60206	5.26951
		6.10037	5.10037			4.26951	4.93551
		5.10037	3.35218			3.10037	2.85187
		4.10037	3.85187			3.10037	3.10037
		3.85187	4.35218				3.35218
		4.35218	4.10037				4.10037
			4.10037				3.35218

[truncated: 23 more sheets: Figure 3D, Figure 3E-G, Figure 4A, Figure 4B, Figure 5A-sh-control, Figure 5A-sh-MG53, Figure 5B, Figure 5C-BSA, Figure 5C-rhMG53, Figure 5D, Figure 5E, Figure 5F, Figure 6A, Figure 6B, Figure 6C, Figure 7A, Figure 7B, Figure 7C, Figure 7D, Supplementary Figure 1 …]
